# Supplementary material for: A Critical Functional Missense Mutation (T117M) in Sheep MC4R Gene Significantly Leads to Gain-of-Function
Source: Animals (Basel). 2024 Jul 30;14(15):2207. doi: 10.3390/ani14152207 (PMC11311007; doi:10.3390/ani14152207)
Supplement: Supplementary file 1 [file animals-14-02207-s001.zip]

Archive with 1 entries (1 files):
- animals-3118402-supplementary.pdf
